# Supplementary material for: Childhood Anemia in Mozambique: A Multilevel Mixed-Effects Analysis of 2011–2022/23 Population-Based Surveys
Source: Healthcare (Basel). 2025 Mar 14;13(6):635. doi: 10.3390/healthcare13060635 (PMC11942375; doi:10.3390/healthcare13060635)
Supplement: Supplementary file 1 [file healthcare-13-00635-s001.zip]

Archive with 1 entries (1 files):
- healthcare-3402443-supplementary.pdf
